# Supplementary material for: High Wear Resistance of POSS Grafted-Polyimide/Silica Composites under Atomic Oxygen Conditions
Source: Polymers (Basel). 2023 May 19;15(10):2385. doi: 10.3390/polym15102385 (PMC10223808; doi:10.3390/polym15102385)
Supplement: Supplementary file 1 [file polymers-15-02385-s001.zip]

Archive with 1 entries (1 files):
- polymers-2398208-supplementary.pdf
